# Supplementary material for: Molecular heterogeneity in human papillomavirus‐dependent and ‐independent vulvar carcinogenesis
Source: Cancer Med. 2018 Jul 20;7(9):4542–53. doi: 10.1002/cam4.1633 (PMC6144162; doi:10.1002/cam4.1633)
Supplement: Supplementary file 4 [file CAM4-7-4542-s004.xlsx]

## Sheet: Blad1
Supplementary Table 1 - most frequent alterations (%) in different groups of vulvar lesions
GAINS
Nr of bins	First bin		Last bin			Location	Chromosomal region	min % dVIN	max % dVIN	HPV- VINVSCC	min % HPV-neg VSCC	max % HPV-neg VSCC	HPV- VSCC	min % uVIN without VSCC	max % uVIN without VSCC	HPV+ VINnoVSCC	min % uVIN with VSCC	max % uVIN with VSCC	HPV+ VINVSCC	min % HPV-pos VSCC	max % HPV-pos VSCC	HPV+ VSCC	Selection of genesb
HPV-negative VINVSCC
3189	8:47610001	47640000	8	146280001	146310000	8:47610001-146310000	8q	45.45	72.73	45.45-72.73	69.23	100	69.23-100	0	28.57	0-28.57	0	25	0-25	27.27	54.55	27.27-54.55
4	17:44160001	44190000	17	44250001	44280000	17:44160001-44280000	17q21.31	36.36	36.36	36.36	38.46	38.46	38.46	7.14	7.14	7.14	18.75	25	18.75-25	27.27	36.36	27.27-36.36	TMUB2, UBTF, SLC4A1
HPV-negative VSCC
684	3:93540001	93570000	3	114600001	114630000	3:93540001-114630000	3q11.1-q13.31	18.18	18.18	18.18	38.46	38.46	38.46	21.43	42.86	21.43-42.86	31.25	56.25	31.25-56.25	18.18	27.27	18.18-27.27
2671	3:115110001	115140000	3	197790001	197820000	3:115110001-197820000	3q13.31-q29	18.18	27.27	18.18-27.27	38.46	53.85	38.46-53.85	28.57	50	28.57-50	43.75	62.5	43.75-62.5	27.27	36.36	27.27-36.36
1734	7:30001	60000	7	55260001	55290000	7:30001-55290000	7p	0	0	0	38.46	46.15	38.46-46.15	0	28.57	0-28.57	6.25	31.25	6.25-31.25	9.09	18.18	9.09-18.18
3190	8:47490001	47520000	8	146280001	146310000	8:47490001-146310000	8q	27.27	72.73	27.27-72.73	53.85	100	53.85-100	0	28.57	0-28.57	0	25	0-25	27.27	54.55	27.27-54.55
11	9:97530001	97560000	9	97830001	97860000	9:97530001-97860000	9q22.33	0	0	0	38.46	38.46	38.46	28.57	28.57	28.57	25	25	25	9.09	9.09	9.09	TMOD1, TSTD2, NCBP1, XPA, PTCSC2
214	11:63300001	63330000	11	70200001	70230000	11:63300001-70230000	11q12.3-q13.3	0	18.18	0-18.18	38.46	61.54	38.46-61.54	0	0	0	0	6.25	0-6.25	0	0	0
32	11:70500001	70530000	11	71790001	71820000	11:70500001-71820000	11q13.4	9.09	9.09	9.09	38.46	46.15	38.46-46.15	0	0	0	0	6.25	0-6.25	0	0	0	SHANK2, DHCR7
9	11:85680001	85710000	11	85950001	85980000	11:85680001-85980000	11q14.1-q14.2	9.09	9.09	9.09	38.46	38.46	38.46	7.14	7.14	7.14	6.25	6.25	6.25	0	0	0	SYTL2, CCDC83, PICALM
6	13:99870001	99900000	13	100020001	100050000	13:99870001-100050000	13q32.3	0	0	0	38.46	38.46	38.46	14.29	14.29	14.29	12.5	31.25	12.5-31.25	27.27	27.27	27.27	ZIC5, ZIC2
84	14:36450001	36480000	14	39030001	39060000	14:36450001-39060000	14q13.3-q21.1	0	0	0	38.46	38.46	38.46	0	0	0	0	0	0	18.18	18.18	18.18	NKX2-1, PAX9, MIPOL1, TTC6, SSTR1
15	14:61770001	61800000	14	62190001	62220000	14:61770001-62220000	14q23.2	0	0	0	38.46	38.46	38.46	14.29	14.29	14.29	18.75	18.75	18.75	27.27	27.27	27.27	SNAPC1, SYT16
34	14:68280001	68310000	14	69270001	69300000	14:68280001-69300000	14q24.1	0	0	0	38.46	46.15	38.46-46.15	14.29	28.57	14.29-28.57	12.5	18.75	12.5-18.75	18.18	18.18	18.18	RAD51B, ZFP36L1, ACTN1, DCAF5, EXD2, GALNT16
4	17:44160001	44190000	17	44250001	44280000	17:44160001-44280000	17q21.31	36.36	36.36	36.36	38.46	38.46	38.46	7.14	7.14	7.14	18.75	25	18.75-25	27.27	36.36	27.27-36.36	ASB16, TMUB2, UBTF, SLC4A1
HPV-positive VINnoVSCC
294	1:7740001	7770000	1	18000001	18030000	1:7740001-18030000	1p36.23-p36.13	0	0		0	0	0	35.71	35.71	35.71	50	75	50-75	18.18	18.18	18.18
325	1:19170001	19200000	1	29580001	29610000	1:19170001-29610000	1p36.13-p35.3	0	0		7.69	15.38	7.69-15.38	35.71	35.71	35.71	43.75	75	43.75-75	18.18	18.18	18.18
97	1:31080001	31110000	1	34050001	34080000	1:31080001-34080000	1p35.2-p35.1	0	0	0	7.69	15.38	7.69-15.38	42.86	42.86	42.86	56.25	75	56.25-75	18.18	18.18	18.18
56	1:35220001	35250000	1	36900001	36930000	1:35220001-36930000	1p34.3	0	0	0	7.69	15.38	7.69-15.38	42.86	42.86	42.86	68.75	75	68.75-75	18.18	18.18	18.18
15	1:177960001	177990000	1	178380001	178410000	1:177960001-178410000	1q25.2	18.18	18.18	18.18	15.38	15.38	15.38	35.71	35.71	35.71	68.75	68.75	68.75	18.18	18.18	18.18	SEC16B, RASAL2
27	1:234600001	234630000	1	235470001	235500000	1:234600001-235500000	1q42.3	18.18	18.18	18.18	23.08	30.77	23.08-30.77	35.71	35.71	35.71	62.5	68.75	62.5-68.75	18.18	27.27	18.18-27.27	ARID4B, GGPS1, TBCE
16	3:4740001	4770000	3	5220001	5250000	3:4740001-5250000	3p26.1	0	0	0	7.69	15.38	7.69-15.38	42.86	42.86	42.86	37.5	37.5	37.5	0	9.09	0-9.09	ITPR1, BLHE40, ARL8B, EDEM1
14	3:78660001	78690000	3	79050001	79080000	3:78660001-79080000	3p12.3	0	0	0	0	0	0	35.71	42.86	35.71-42.86	18.75	25	18.75-25	0	0	0	ROBO1
33	3:99480001	99510000	3	100470001	100500000	3:99480001-100500000	3q12.1-q12.2	18.18	18.18	18.18	38.46	38.46	38.46	35.71	42.86	35.71-42.86	37.5	56.25	37.5-56.25	18.18	18.18	18.18	COL8A1, FILIP1L, CMSS1, TBC1D23, NIT2, LNP1
16	3:101430001	101460000	3	101910001	101940000	3:101430001-101940000	3q12.3	18.18	18.18	18.18	38.46	38.46	38.46	35.71	35.71	35.71	37.5	37.5	37.5	18.18	18.18	18.18	SENP7, PCNP, ZBTB11, CEP97, NXPE3, NFKBIZ
36	3:135600001	135630000	3	136710001	136740000	3:135600001-136740000	3q22.2-q22.3	18.18	18.18	18.18	38.46	38.46	38.46	35.71	35.71	35.71	56.25	56.25	56.25	36.36	36.36	36.36	PPP2R3A, MSL2, PCCB, STAG1
26	3:137850001	137880000	3	138630001	138660000	3:137850001-138660000	3q22.3	18.18	18.18	18.18	38.46	38.46	38.46	35.71	35.71	35.71	50	50	50	36.36	36.36	36.36
12	3:139050001	139080000	3	139380001	139410000	3:139050001-139410000	3q23	18.18	18.18	18.18	38.46	38.46	38.46	35.71	35.71	35.71	50	50	50	36.36	36.36	36.36	BPESC1, PISRT1, MRPS22, COPB2
13	3:140940001	140970000	3	141300001	141330000	3:140940001-141330000	3q23	18.18	18.18	18.18	46.15	46.15	46.15	35.71	35.71	35.71	56.25	56.25	56.25	36.36	36.36	36.36	SPSB4, PXYLP1
20	3:149910001	149940000	3	150480001	150510000	3:149910001-150510000	3q25.1	27.27	27.27	27.27	53.85	53.85	53.85	35.71	42.86	35.71-42.86	50	50	50	36.36	36.36	36.36	PFN2, TSC22D2
1258	3:150870001	150900000	3	189450001	189480000	3:150870001-189480000	3q25.1-q28	18.18	27.27	18.18-27.27	46.15	53.85	46.15-53.85	35.71	42.86	35.71-42.86	43.75	56.25	43.75-56.25	27.27	36.36	27.27-36.36
256	3:189660001	189690000	3	197790001	197820000	3:189660001-197820000	3q28-q29	27.27	27.27		46.15	53.85	46.15-53.85	35.71	50	35.71-50	56.25	62.5	56.25-62.5	36.36	36.36	36.36
10	4:36060001	36090000	4	36330001	36360000	4:36060001-36360000	4p14	0	0	0	7.69	7.69	7.69	42.86	42.86	42.86	6.25	18.75	6.25-18.75	0	0	0	ARAP2, DTHD1
18	5:90150001	90180000	5	90660001	90690000	5:90150001-90690000	5q14.3	0	0	0	0	0	0	50	50	50	18.75	18.75	18.75	0	0	0	CETN3, MBLAC2, LYSMD3, ADGRV1
15	5:95190001	95220000	5	95640001	95670000	5:95190001-95670000	5q15	0	0	0	0	0	0	35.71	35.71	35.71	18.75	25	18.75-25	0	0	0	FAM81B, ARSK, RFESD
14	5:95940001	95970000	5	96330001	96360000	5:95940001-96360000	5q15	0	0	0	0	0	0	35.71	35.71	35.71	12.5	25	12.5-25	0	0	0
15	6:121800001	121830000	6	122220001	122250000	6:121800001-122250000	6q22.31	0	0	0	7.69	7.69	7.69	35.71	35.71	35.71	12.5	12.5	12.5	0	0	0
11	10:52050001	52080000	10	52350001	52380000	10:52050001-52380000	10q21.1	0	0	0	0	0	0	35.71	35.71	35.71	12.5	12.5	12.5	9.09	9.09	9.09	PRKG1
33	13:73290001	73320000	13	74280001	74310000	13:73290001-74310000	13q22.1	0	9.09	0-9.09	0	0	0	35.71	42.86	35.71-42.86	6.25	25	6.25-25	18.18	18.18	18.18	KLF12
18	18:28530001	28560000	18	29040001	29070000	18:28530001-29070000	18q12.1	18.18	27.27	18.18-27.27	0	23.08	0-23.08	35.71	42.86	35.71-42.86	12.5	43.75	12.5-43.75	27.27	45.45	27.27-45.45
37	20:10380001	10410000	20	11460001	11490000	20:10380001-11490000	20p12.2	0	0	0	23.08	30.77	23.08-30.77	42.86	50	42.86-50	56.25	56.25	56.25	18.18	18.18	18.18	MKKS, JAG1
HPV-positive VINVSCC
863	1:840001	870000	1	29580001	29610000	1:840001-29610000	1p36.33-p35.3	0	0	0	0	15.38	0-15.38	28.57	35.71	28.57-35.71	43.75	75	43.75-75	18.18	18.18	18.18
6084	1:31080001	31110000	1	249180001	249210000	1:31080001-249210000	1p35.2-q44	0	18.18	0-18.18	0	30.77	0-30.77	21.43	42.86	21.43-42.86	50	75	50-75	0	27.27	0-27.27
16	3:4740001	4770000	3	5220001	5250000	3:4740001-5250000	3p26.1	0	0	0	7.69	15.38	7.69-15.38	42.86	42.86	42.86	37.5	37.5	37.5	0	9.09	0-9.09	ITPR1, BLHE40, ARL8B, EDEM1
3370	3:93660001	93690000	3	197790001	197820000	3:93660001-197820000	3q	18.18	27.27	18.18-27.27	30.77	53.85	30.77-53.85	21.43	50	21.43-50	37.5	62.5	37.5-62.5	18.18	36.36	18.18-36.36
20	4:87420001	87450000	4	88020001	88050000	4:87420001-88050000	4q22.1	0	0	0	0	7.69	0-7.69	28.57	28.57	28.57	37.5	37.5	37.5	9.09	9.09	9.09	NUDT9, SPARCL1, DSPP, DMP1, MEPE, SPP1
22	9:114450001	114480000	9	115080001	115110000	9:114450001-115110000	9q32-q33.1	0	0	0	15.38	23.08	15.38-23.08	14.29	28.57	14.29-28.57	37.5	37.5	37.5	27.27	27.27	27.27
11	11:35010001	35040000	11	35340001	35370000	11:35010001-35370000	11p13	0	9.09	0-9.09	15.38	23.08	15.38-23.08	21.43	21.43	21.43	37.5	37.5	37.5	0	9.09	0-9.09	CD44, SLC1A2
49	18:9090001	9120000	18	10530001	10560000	18:9090001-10560000	18p11.22	0	0	0	15.38	15.38	15.38	7.14	7.14	7.14	37.5	37.5	37.5	9.09	9.09	9.09
18	18:28560001	28590000	18	29070001	29100000	18:28560001-29100000	18q12.1	27.27	27.27	27.27	15.38	23.08	15.38-23.08	28.57	42.86	28.57-42.86	43.75	43.75	43.75	45.45	45.45	45.45
1928	20:60001	90000	20	62880001	62910000	20:60001-62910000	20pq	0	0	0	15.38	30.77	15.38-30.77	21.43	50	21.43-50	43.75	62.5	43.75-62.5	9.09	18.18	9.09-18.18
HPV-positive VSCC
962	3:118830001	118860000	3	148860001	148890000	3:118830001-148890000	3q13.32-q24	18.18	27.27	18.18-27.27	38.46	53.85	38.46-53.85	28.57	35.71	28.57-35.71	43.75	56.25	43.75-56.25	36.36	36.36	36.36
710	3:149550001	149580000	3	171390001	171420000	3:149550001-171420000	3q25.1-q26.31	18.18	27.27	18.18-27.27	46.15	53.85	46.15-53.85	28.57	42.86	28.57-42.86	43.75	56.25	43.75-56.25	36.36	36.36	36.36
820	3:172440001	172470000	3	197790001	197820000	3:172440001-197820000	3q26.31-q29	27.27	27.27	27.27	46.15	53.85	46.15-53.85	28.57	50	28.57-50	43.75	62.5	43.75-62.5	36.36	36.36	36.36
32	7:115830001	115860000	7	116760001	116790000	7:115830001-116790000	7q31.2	0	0	0	15.38	15.38	15.38	7.14	7.14	7.14	12.5	18.75	12.5-18.75	36.36	36.36	36.36	TFEC, TES, CAV2, CAV1, MET
5	7:130560001	130590000	7	130680001	130710000	7:130560001-130710000	7q32.2	9.09	9.09	9.09	15.38	15.38	15.38	0	0	0	18.75	18.75	18.75	36.36	36.36	36.36	COPG2, TSGA13
2814	8:47490001	47520000	8	134400001	134430000	8:47490001-134430000	8q11.21-q24.22	27.27	72.73	27.27-72.73	53.85	100	53.85-100	0	28.57	0-28.57	6.25	25	6.25-25	36.36	54.55	36.36-54.55
19	9:13800001	13830000	9	14370001	14400000	9:13800001-14400000	9p23-p22.3	0	0	0	15.38	23.08	15.38-23.08	7.14	7.14	7.14	18.75	31.25	18.75-31.25	36.36	36.36	36.36	NFIB
18	13:114480001	114510000	13	115080001	115110000	13:114480001-115110000	13q34	0	0	0	0	0	0	0	0	0	6.25	6.25	6.25	36.36	36.36	36.36
18	18:28560001	28590000	18	29070001	29100000	18:28560001-29100000	18q12.1	27.27	27.27	27.27	15.38	23.08	15.38-23.08	28.57	42.86	28.57-42.86	43.75	43.75	43.75	45.45	45.45	45.45
LOSSES
Nr of bins						Location	Chromosomal region	min % dVIN	max % dVIN	HPV- VINVSCC	min % HPV-neg VSCC	max % HPV-neg VSCC	HPV- VSCC	min % uVIN without VSCC	max % uVIN without VSCC	HPV+ VINnoVSCC	min % uVIN with VSCC	max % uVIN with VSCC	HPV+ VINVSCC	min % HPV-pos VSCC	max % HPV-pos VSCC	HPV+ VSCC	Selection of genes
HPV-negative VINVSCC
1343	8:180001	210000	8	47850001	47880000	8:180001-47880000	8p	36.36	81.82	36.36-81.82	23.08	92.31	23.08-92.31	7.14	28.57	7.14-28.57	12.5	43.75	12.5-43.75	0	36.36	0-36.36
HPV-negative VSCC
2794	3:90001	120000	3	86460001	86490000	3:90001-86490000	3p	9.09	18.18	9.09-18.18	38.46	61.54	38.46-61.54	0	7.14	0-7.14	0	0	0	27.27	36.36	27.27-36.36
1340	8:180001	210000	8	47490001	47520000	8:180001-47520000	8p	45.45	81.82	45.45-81.82	46.15	92.31	46.15-92.31	7.14	28.57	7.14-28.57	12.5	43.75	12.5-43.75	0	36.36	0-36.36
148	11:89850001	89880000	11	94410001	94440000	11:89850001-94440000	11q14.3-q21	18.18	18.18	18.18	38.46	38.46	38.46	7.14	21.43	7.14-21.43	37.5	43.75	37.5-43.75	9.09	9.09	9.09
187	11:96150001	96180000	11	101970001	102000000	11:96150001-102000000	11q21-q22.1	18.18	18.18	18.18	38.46	38.46	38.46	14.29	21.43	14.29-21.43	31.25	43.75	31.25-43.75	9.09	9.09	9.09	CNTN5, PGR, TRPC6
815	11:103110001	103140000	11	127980001	128010000	11:103110001-128010000	11q22.3-q24.3	18.18	27.27	18.18-27.27	38.46	46.15	38.46-46.15	14.29	21.43	14.29-21.43	37.5	43.75	37.5-43.75	9.09	27.27	9.09-27.27
204	11:128610001	128640000	11	134910001	134940000	11:128610001-134940000	11q24.3-q25	27.27	27.27	27.27	38.46	46.15	38.46-46.15	7.14	21.43	7.14-21.43	37.5	43.75	37.5-43.75	27.27	27.27	27.27
15	17:77100001	77130000	17	77670001	77700000	17:77100001-77700000	17q25.2-q25.3	9.09	9.09	9.09	46.15	46.15	46.15	35.71	35.71	35.71	31.25	37.5	31.25-37.5	0	0	0	SEC14L1, SEPT9
17	18:48420001	48450000	18	49800001	49830000	18:48420001-49830000	18q21.1	18.18	18.18	18.18	38.46	38.46	38.46	7.14	7.14	7.14	6.25	6.25	6.25	9.09	9.09	9.09	CT1F, SMAD7, DYM, RPL17, LIPG, ACAA2
HPV-positive VINnoVSCC
44	1:29610001	29640000	1	31050001	31080000	1:29610001-31080000	1p35.3-p35.2	0	0	0	7.69	7.69	7.69	35.71	42.86	35.71-42.86	6.25	12.5	6.25-12.5	9.09	9.09	9.09	MATN1, SDC3, PUM1
15	17:77100001	77130000	17	77670001	77700000	17:77100001-77700000	17q25.2-q25.3	9.09	9.09	9.09	46.15	46.15	46.15	35.71	35.71	35.71	31.25	37.5	31.25-37.5	0	0	0	SEC14L1, SEPT9
HPV-positive VINVSCC
1855	4:90001	120000	4	62040001	62070000	4:90001-62070000	4p16.3-q13.1	0	9.09	0-9.09	15.38	15.38	15.38	14.29	28.57	14.29-28.57	37.5	50	37.5-50	0	18.18	0-18.18
277	4:62430001	62460000	4	71490001	71520000	4:62430001-71520000	4q13.1-q13.3	9.09	9.09	9.09	15.38	15.38	15.38	14.29	14.29	14.29	37.5	37.5	37.5	0	0	0
506	4:71640001	71670000	4	87390001	87420000	4:71640001-87420000	4q13.3-q22.1	9.09	9.09	9.09	15.38	15.38	15.38	14.29	14.29	14.29	37.5	37.5	37.5	0	0	0
3321	4:88140001	88170000	4	190770001	190800000	4:88140001-190800000	4q22.1-q35.2	9.09	9.09	9.09	15.38	30.77	15.38-30.77	14.29	14.29	14.29	37.5	43.75	37.5-43.75	0	9.09	0-9.09
39	8:180001	210000	8	1560001	1590000	8:180001-1590000	8p23.3	54.55	54.55	54.55	84.62	84.62	84.62	21.43	28.57	21.43-28.57	37.5	43.75	37.5-43.75	27.27	27.27	27.27	ZNF596, FBX025, TDRP, ERICH1, DLGAP2
174	10:106290001	106320000	10	111600001	111630000	10:106290001-111630000	10q25.1-q25.2	9.09	9.09	9.09	15.38	15.38	15.38	7.14	7.14	7.14	37.5	43.75	37.5-43.75	0	0	0	SORCS1, XPNPEP1, ADD3, PCDC4, DUSP5, SHOC2, BBIP1
726	10:112800001	112830000	10	135390001	135420000	10:112800001-135420000	10q25.2-q26.3	9.09	9.09	9.09	15.38	15.38	15.38	7.14	14.29	7.14-14.29	37.5	37.5	37.5	0	0	0
954	11:70770001	70800000	11	101940001	101970000	11:70770001-101970000	11q13.4-q22.1	18.18	18.18	18.18	15.38	38.46	15.38-38.46	0	21.43	0-21.43	37.5	43.75	37.5-43.75	9.09	18.18	9.09-18.18
1062	11:102360001	102390000	11	134910001	134940000	11:102360001-134940000	11q22.2-q25	18.18	27.27	18.18-27.27	23.08	46.15	23.08-46.15	7.14	21.43	7.14-21.43	37.5	43.75	37.5-43.75	9.09	27.27	9.09-27.27
17	12:131520001	131550000	12	132150001	132180000	12:131520001-132180000	12q24.33	0	0	0	0	0	0	21.43	28.57	21.43-28.57	37.5	37.5	37.5	9.09	9.09	9.09
16	17:77100001	77130000	17	77700001	77730000	17:77100001-77730000	17q25.2-q25.3	0	9.09	0-9.09	15.38	46.15	15.38-46.15	21.43	35.71	21.43-35.71	37.5	37.5	37.5	0	0	0	SEC14L1, SEPT9
HPV-positive VSCC
152	3:90001	120000	3	4710001	4740000	3:90001-4740000	3p26.3-p26.1	9.09	9.09	9.09	46.15	53.85	46.15-53.85	7.14	7.14	7.14	0	0	0	36.36	36.36	36.36	CHL1, CNTN6, CNTN4, IL5RA, SETMAR, SUMF1, ITPR1
767	8:1620001	1650000	8	27090001	27120000	8:1620001-27120000	8p23.3-p21.2	63.64	81.82	63.64-81.82	84.62	92.31	84.62-92.31	7.14	21.43	7.14-21.43	18.75	31.25	18.75-31.25	36.36	36.36	36.36
AMPLIFICATIONS
Nr of bins						Location	Chromosomal region	min % dVIN	max % dVIN	HPV- VINVSCC	min % HPV-neg VSCC	max % HPV-neg VSCC	HPV- VSCC	min % uVIN without VSCC	max % uVIN without VSCC	HPV+ VINnoVSCC	min % uVIN with VSCC	max % uVIN with VSCC	HPV+ VINVSCC	min % HPV-pos VSCC	max % HPV-pos VSCC	HPV+ VSCC	Selection of genes
HPV-negative VINVSCC
49	11:68760001	68790000	11	70320001	70350000	11:68760001-70350000	11q13.3	36.36	36.36	36.36	15.38	15.38	15.38	0	0	0	0	0	0	0	0	0	TPCN2, MYEOV, CCND1, ORAOV1
HOMOZYGOUS LOSSES
Nr of bins	First bin		Last bin			Location	Chromosomal region	min % dVIN	max % dVIN	HPV- VIN	min % HPV-neg VSCC	max % HPV-neg VSCC	HPV- VSCC	min % uVIN without VSCC	max % uVIN without VSCC	HPV+ VIN without VSCC	min % uVIN with VSCC	max % uVIN with VSCC	HPV+ VIN with VSCC	min % HPV-pos VSCC	max % HPV-pos VSCC	HPV+ VSCC	Selection of genes
HPV-negative VIN
5	8:39240001	39270000	8	39360001	39390000	8:39240001-39390000	8p11.22	36.36	45.45	36.36-45.45	30.77	46.15	30.77-46.15	0	14.29	0-14.29	33.33	40	33.33-40	18.18	45.45	18.18-45.45	ADAM32, ADAM5
HPV-negative VSCC
4	8:39240001	39270000	8	39330001	39360000	8:39240001-39360000	8p11.22	45.45	45.45	45.45	46.15	46.15	46.15	14.29	14.29	14.29	40	40	40	45.45	45.45	45.45	ADAM32, ADAM5
HPV-positive VIN with VSCC
5	8:39240001	39270000	8	39360001	39390000	8:39240001-39390000	8p11.22	36.36	45.45	36.36-45.45	30.77	46.15	30.77-46.15	0	14.29	0-14.29	33.33	40	33.33-40	18.18	45.45	18.18-45.45	ADAM32, ADAM5
HPV-positive VSCC
4	8:39240001	39270000	8	39330001	39360000	8:39240001-39360000	8p11.22	45.45	45.45	45.45	46.15	46.15	46.15	14.29	14.29	14.29	40	40	40	45.45	45.45	45.45	ADAM32, ADAM5
aPercentages indicate the maximum frequency or the range of frequencies for > 3 consecutively altered (probability > 0.5) 30kb bins.
bFor genes depicted in bold see Table 3
Color codes						33-50% gain	50-75% gain			>75% gain			33-50% loss			50-75% loss			>75% loss
Abbreviations used: HPV+, HPV-positive; HPV-, HPV-negative; VIN, vulvar intraepithelial neoplasia; VSCC, vulvar squamous cell carcinoma
